# Supplementary material for: Development of a Diagnostic Microfluidic Chip for SARS-CoV-2 Detection in Saliva and Nasopharyngeal Samples
Source: Viruses. 2024 Jul 25;16(8):1190. doi: 10.3390/v16081190 (PMC11360425; doi:10.3390/v16081190)
Supplement: Supplementary file 1 [file viruses-16-01190-s001.zip]

Archive with 1 entries (1 files):
- viruses-3033097-Supplementary.pdf
